# Supplementary material for: Homeostatic Function and Inflammatory Activation of Ileal CD8+ Tissue-Resident T Cells Is Dependent on Mucosal Location
Source: Cell Mol Gastroenterol Hepatol. 2021 Jul 2;12(5):1567–81. doi: 10.1016/j.jcmgh.2021.06.022 (PMC8551698; doi:10.1016/j.jcmgh.2021.06.022)
Supplement: Supplementary Table [file mmc1.xlsx]

## Sheet: LP CD103+ vs CD103-
Differentially expressed genes comparing lamina propria CD103+ and CD103- CD8+CD69+ T-cells, sorted on p-adjusted value
Ensembl	HGNC symbol	log2FoldChange	lfcSE	p-value	p-adjusted value
ENSG00000127528	KLF2	-2.00769	0.2326	6.05535e-18	1.0236e-13
ENSG00000113088	GZMK	-2.29827	0.278572	1.58139e-16	1.33659e-12
ENSG00000125148	MT2A	-1.57399	0.208563	4.46009e-14	2.51311e-10
ENSG00000197989	SNHG12	-0.960216	0.13692	2.33303e-12	9.85938e-09
ENSG00000255717	SNHG1	-1.18317	0.181094	6.42611e-11	2.17254e-07
ENSG00000160255	ITGB2	-1.38082	0.221241	4.34146e-10	1.22313e-06
ENSG00000204490	TNF	-1.11751	0.184047	1.26427e-09	3.05304e-06
ENSG00000175130	MARCKSL1	-1.12675	0.195494	8.23409e-09	1.63955e-05
ENSG00000227195	MIR663AHG	-2.02668	0.352237	8.72926e-09	1.63955e-05
ENSG00000171617	ENC1	-4.74215	0.855011	2.91783e-08	4.9323e-05
ENSG00000137801	THBS1	0.948266	0.171543	3.24184e-08	4.98183e-05
ENSG00000139187	KLRG1	-1.92596	0.355468	6.02423e-08	8.48613e-05
ENSG00000210107	MT-TQ	-0.972124	0.183127	1.10543e-07	0.00014374
ENSG00000187479	C11orf96	-2.76108	0.524645	1.41906e-07	0.000171341
ENSG00000120738	EGR1	-1.14975	0.221787	2.1713e-07	0.000244691
ENSG00000101596	SMCHD1	0.727694	0.147254	7.74262e-07	0.000818008
ENSG00000188486	H2AX	-1.14615	0.234639	1.03567e-06	0.00101221
ENSG00000180739	S1PR5	-2.78882	0.571847	1.07784e-06	0.00101221
ENSG00000163508	EOMES	-1.67202	0.367575	5.39581e-06	0.00459427
ENSG00000168675	LDLRAD4	0.831472	0.183256	5.69991e-06	0.00459427
ENSG00000177410	ZFAS1	-0.673184	0.148378	5.7075e-06	0.00459427
ENSG00000235576	LINC01871	0.854233	0.190526	7.34133e-06	0.00564081
ENSG00000108106	UBE2S	-0.858832	0.192044	7.74712e-06	0.00569379
ENSG00000170345	FOS	-0.762194	0.171436	8.75107e-06	0.00616367
ENSG00000135898	GPR55	1.14033	0.258961	1.06522e-05	0.00720257
ENSG00000274210	RNVU1-27	-1.62296	0.374805	1.49016e-05	0.00968835
ENSG00000173585	CCR9	0.988993	0.231234	1.89416e-05	0.0114353
ENSG00000088986	DYNLL1	-0.722905	0.168988	1.88707e-05	0.0114353
ENSG00000144381	HSPD1	0.682739	0.161095	2.25397e-05	0.0131383
ENSG00000117281	CD160	1.11857	0.266999	2.797e-05	0.0149079
ENSG00000101361	NOP56	-0.608355	0.14482	2.66027e-05	0.0149079
ENSG00000185989	RASA3	-1.78216	0.425603	2.82212e-05	0.0149079
ENSG00000144290	SLC4A10	-1.73333	0.415111	2.97218e-05	0.0152247
ENSG00000120129	DUSP1	-0.647064	0.156388	3.51022e-05	0.017452
ENSG00000185905	C16orf54	-0.717513	0.174088	3.76309e-05	0.0177819
ENSG00000188229	TUBB4B	-0.616687	0.149677	3.78695e-05	0.0177819
ENSG00000128272	ATF4	-0.639487	0.156137	4.20955e-05	0.0177896
ENSG00000153283	CD96	0.628613	0.1531	4.02725e-05	0.0177896
ENSG00000278950		-1.69968	0.414086	4.04908e-05	0.0177896
ENSG00000210112	MT-TM	-1.44131	0.351477	4.11877e-05	0.0177896
ENSG00000213949	ITGA1	0.585235	0.143616	4.60136e-05	0.0189711
ENSG00000110852	CLEC2B	0.758305	0.186626	4.83988e-05	0.0194794
ENSG00000057704	TMCC3	0.743487	0.184382	5.52303e-05	0.0217119
ENSG00000064547	LPAR2	0.975902	0.242665	5.78054e-05	0.0222078
ENSG00000243655		-0.646871	0.16239	6.79257e-05	0.0255159
ENSG00000177606	JUN	-0.665982	0.167823	7.23693e-05	0.0265941
ENSG00000107968	MAP3K8	0.819385	0.206945	7.51287e-05	0.0270208
ENSG00000187193	MT1X	-1.14134	0.289181	7.92022e-05	0.0278924
ENSG00000164032	H2AZ1	-0.544326	0.138109	8.10497e-05	0.0279605
ENSG00000170315	UBB	-0.673346	0.171389	8.53861e-05	0.0288673
ENSG00000065989	PDE4A	0.613909	0.15704	9.25775e-05	0.0300948
ENSG00000198805	PNP	-0.614333	0.157032	9.14771e-05	0.0300948
ENSG00000168389	MFSD2A	-2.1927	0.562094	9.58179e-05	0.0305605
ENSG00000125740	FOSB	-0.624384	0.164951	0.000153542	0.0480645
ENSG00000169991	IFFO2	-0.957009	0.25408	0.000165504	0.0508669
ENSG00000241956		-0.56819	0.151051	0.000168847	0.0509677
ENSG00000164674	SYTL3	0.545924	0.145391	0.000173425	0.0514312
ENSG00000170385	SLC30A1	-1.52241	0.405925	0.0001765	0.0514405
ENSG00000129654	FOXJ1	-1.50541	0.402306	0.000182603	0.0519487
ENSG00000131759	RARA	-1.14726	0.306796	0.00018439	0.0519487
ENSG00000087074	PPP1R15A	-0.54517	0.146592	0.000200041	0.0545401
ENSG00000164691	TAGAP	-0.67756	0.182163	0.000199597	0.0545401
ENSG00000202198		-2.22507	0.602109	0.000219484	0.0581158
ENSG00000104756	KCTD9	1.08986	0.294969	0.000220031	0.0581158
ENSG00000115738	ID2	0.509797	0.139635	0.000261309	0.0679563
ENSG00000204256	BRD2	-0.503718	0.138311	0.000270614	0.06931
ENSG00000150459	SAP18	-0.549913	0.15132	0.000278935	0.0703749
ENSG00000116717	GADD45A	-0.928439	0.259852	0.000352969	0.087744
ENSG00000206585	RNVU1-7	-1.12948	0.316496	0.000358769	0.0878933
ENSG00000225630	MTND2P28	-0.538892	0.151286	0.000367927	0.0888492
ENSG00000230606		-0.78254	0.22038	0.000383957	0.0901445
ENSG00000119729	RHOQ	0.98068	0.275909	0.000378906	0.0901445
ENSG00000129757	CDKN1C	-2.18866	0.620179	0.000417	0.0965613
ENSG00000117560	FASLG	0.840377	0.238386	0.00042304	0.0966361
ENSG00000171659	GPR34	1.31796	0.374694	0.000435739	0.0969221
ENSG00000205809	KLRC2	1.15895	0.329487	0.000435759	0.0969221

## Sheet: CD103+ epithelium vs LP
Differentially expressed genes comparing epithelial and lamina propria CD103+ CD8+CD69+ T-cells, sorted on p-adjusted value
Ensembl	HGNC symbol	log2FoldChange	lfcSE	p-value	p-adjusted value
ENSG00000166289	PLEKHF1	3.01278	0.32021	5.02002e-21	8.92057e-17
ENSG00000108798	ABI3	2.19527	0.275081	1.45804e-15	1.27229e-11
ENSG00000189013	KIR2DL4	2.82437	0.356051	2.14793e-15	1.27229e-11
ENSG00000111679	PTPN6	2.75896	0.365604	4.47788e-14	1.59144e-10
ENSG00000122122	SASH3	2.04139	0.270146	4.13741e-14	1.59144e-10
ENSG00000114737	CISH	3.3713	0.462048	2.95508e-13	8.75195e-10
ENSG00000277978		1.7939	0.247329	4.07349e-13	1.00315e-09
ENSG00000144381	HSPD1	-2.62169	0.362157	4.51616e-13	1.00315e-09
ENSG00000095794	CREM	-1.81543	0.256371	1.42862e-12	2.82072e-09
ENSG00000168685	IL7R	-2.09708	0.299073	2.35037e-12	4.17661e-09
ENSG00000069849	ATP1B3	-2.11358	0.303719	3.42683e-12	5.27505e-09
ENSG00000138795	LEF1	3.0986	0.445614	3.56222e-12	5.27505e-09
ENSG00000010610	CD4	2.75518	0.399701	5.45864e-12	7.46154e-09
ENSG00000080824	HSP90AA1	-1.69208	0.252162	1.94268e-11	2.46582e-08
ENSG00000206172	HBA1	3.8773	0.589133	4.66109e-11	5.52184e-08
ENSG00000075624	ACTB	1.26263	0.193532	6.83942e-11	7.28766e-08
ENSG00000010810	FYN	-1.51952	0.233011	6.97188e-11	7.28766e-08
ENSG00000023445	BIRC3	-2.37922	0.368602	1.08434e-10	1.05346e-07
ENSG00000271204		-2.14683	0.332897	1.12638e-10	1.05346e-07
ENSG00000137078	SIT1	2.0292	0.317029	1.54673e-10	1.37427e-07
ENSG00000131459	GFPT2	-2.5053	0.393438	1.91867e-10	1.62356e-07
ENSG00000160789	LMNA	-3.06066	0.481897	2.13545e-10	1.72486e-07
ENSG00000169442	CD52	1.29288	0.210525	8.1899e-10	6.32759e-07
ENSG00000113580	NR3C1	-1.94236	0.316898	8.82675e-10	6.53547e-07
ENSG00000118985	ELL2	-3.64139	0.606026	1.87099e-09	1.27875e-06
ENSG00000244734	HBB	5.48729	0.912807	1.83869e-09	1.27875e-06
ENSG00000167286	CD3D	1.10153	0.184008	2.14621e-09	1.41252e-06
ENSG00000044574	HSPA5	-1.64976	0.276963	2.57538e-09	1.63444e-06
ENSG00000213639	PPP1CB	-1.88661	0.318234	3.05939e-09	1.87467e-06
ENSG00000274768	CISD3	2.50921	0.423771	3.19698e-09	1.89368e-06
ENSG00000167996	FTH1	-1.24055	0.21042	3.73292e-09	2.07294e-06
ENSG00000172531	PPP1CA	1.61857	0.274324	3.62998e-09	2.07294e-06
ENSG00000092820	EZR	-1.72068	0.293248	4.42039e-09	2.38031e-06
ENSG00000233328	PFN1P1	1.79253	0.305991	4.68132e-09	2.44668e-06
ENSG00000135404	CD63	1.38262	0.237363	5.71434e-09	2.90125e-06
ENSG00000169508	GPR183	-2.93644	0.504609	5.91189e-09	2.91818e-06
ENSG00000246877	DNM1P35	-2.59768	0.446986	6.18984e-09	2.9728e-06
ENSG00000186469	GNG2	-2.09686	0.361141	6.39034e-09	2.98832e-06
ENSG00000145675	PIK3R1	-1.79646	0.310285	7.05088e-09	3.05595e-06
ENSG00000188404	SELL	4.26597	0.736435	6.92521e-09	3.05595e-06
ENSG00000103257	SLC7A5	-1.9568	0.337793	6.9181e-09	3.05595e-06
ENSG00000204389	HSPA1A	-1.92242	0.333153	7.90916e-09	3.34633e-06
ENSG00000170231	FABP6	2.72628	0.477445	1.12879e-08	4.55877e-06
ENSG00000162924	REL	-1.27127	0.222524	1.11026e-08	4.55877e-06
ENSG00000204209	DAXX	1.69522	0.297078	1.15458e-08	4.55932e-06
ENSG00000171843	MLLT3	2.17507	0.384757	1.57584e-08	6.08753e-06
ENSG00000026508	CD44	-1.50984	0.267616	1.68284e-08	6.36256e-06
ENSG00000172349	IL16	1.48659	0.263746	1.736e-08	6.42681e-06
ENSG00000113448	PDE4D	-1.86921	0.334341	2.26115e-08	8.20014e-06
ENSG00000135046	ANXA1	-1.87337	0.33555	2.36428e-08	8.23788e-06
ENSG00000175463	TBC1D10C	1.68198	0.301186	2.34332e-08	8.23788e-06
ENSG00000198355	PIM3	-2.04413	0.3678	2.73336e-08	9.34074e-06
ENSG00000133639	BTG1	-1.26046	0.228012	3.23834e-08	1.08576e-05
ENSG00000172850	LSM2	1.65611	0.3002	3.45456e-08	1.13681e-05
ENSG00000120694	HSPH1	-2.03288	0.369113	3.64023e-08	1.16782e-05
ENSG00000210107	MT-TQ	1.98354	0.36028	3.68023e-08	1.16782e-05
ENSG00000224411	HSP90AA2P	-1.98747	0.362868	4.32318e-08	1.34777e-05
ENSG00000163586	FABP1	4.39625	0.803187	4.41218e-08	1.3518e-05
ENSG00000173575	CHD2	-1.29929	0.238442	5.0633e-08	1.525e-05
ENSG00000138767	CNOT6L	-1.79518	0.33054	5.60207e-08	1.65914e-05
ENSG00000117676	RPS6KA1	1.64495	0.303147	5.75549e-08	1.67664e-05
ENSG00000176845	METRNL	-1.76341	0.325374	5.97216e-08	1.7117e-05
ENSG00000028137	TNFRSF1B	-1.57724	0.291481	6.26293e-08	1.76654e-05
ENSG00000188219	POTEE	1.63665	0.303252	6.77628e-08	1.88148e-05
ENSG00000273319		-1.93542	0.35957	7.34178e-08	1.97672e-05
ENSG00000204487	LTB	1.23322	0.229065	7.2957e-08	1.97672e-05
ENSG00000065989	PDE4A	-1.68962	0.314521	7.78472e-08	2.06469e-05
ENSG00000139722	VPS37B	-1.28766	0.241573	9.8046e-08	2.56217e-05
ENSG00000145649	GZMA	1.69256	0.3183	1.05201e-07	2.70929e-05
ENSG00000152518	ZFP36L2	-1.27846	0.241664	1.22139e-07	3.10059e-05
ENSG00000217555	CKLF	1.33607	0.253328	1.33436e-07	3.33966e-05
ENSG00000055483	USP36	-1.2757	0.242289	1.40048e-07	3.45647e-05
ENSG00000070756	PABPC1	-1.46684	0.280477	1.697e-07	4.13092e-05
ENSG00000020633	RUNX3	-1.31678	0.253322	2.01388e-07	4.83603e-05
ENSG00000109320	NFKB1	-1.95675	0.377049	2.10702e-07	4.99223e-05
ENSG00000270392	PFN1P2	1.53394	0.296714	2.34409e-07	5.48086e-05
ENSG00000103653	CSK	1.28014	0.248588	2.60996e-07	5.92527e-05
ENSG00000118503	TNFAIP3	-1.56153	0.303215	2.60623e-07	5.92527e-05
ENSG00000163874	ZC3H12A	-1.96859	0.382407	2.63419e-07	5.92527e-05
ENSG00000101596	SMCHD1	-1.29587	0.252005	2.7149e-07	6.03047e-05
ENSG00000122862	SRGN	-1.51573	0.295105	2.80293e-07	6.14913e-05
ENSG00000137801	THBS1	-1.79546	0.349827	2.86022e-07	6.1983e-05
ENSG00000161010	MRNIP	-1.28862	0.252003	3.16259e-07	6.69039e-05
ENSG00000130449	ZSWIM6	-3.39428	0.663583	3.13608e-07	6.69039e-05
ENSG00000170776	AKAP13	-1.08546	0.21271	3.34317e-07	6.98919e-05
ENSG00000131669	NINJ1	-2.03059	0.399006	3.59705e-07	7.34707e-05
ENSG00000009790	TRAF3IP3	1.57046	0.308546	3.58338e-07	7.34707e-05
ENSG00000102879	CORO1A	1.196	0.235715	3.89745e-07	7.87019e-05
ENSG00000096384	HSP90AB1	-1.33597	0.263811	4.10282e-07	8.19182e-05
ENSG00000115541	HSPE1	-1.41155	0.279783	4.53138e-07	8.94696e-05
ENSG00000146112	PPP1R18	1.35428	0.269277	4.92209e-07	9.61161e-05
ENSG00000108518	PFN1	1.0904	0.21745	5.31741e-07	0.000102707
ENSG00000185950	IRS2	-1.87803	0.375607	5.7336e-07	0.000108389
ENSG00000165178	NCF1C	2.61381	0.522727	5.72284e-07	0.000108389
ENSG00000054267	ARID4B	-1.47492	0.295669	6.08762e-07	0.000113871
ENSG00000124762	CDKN1A	-1.87896	0.378227	6.77069e-07	0.000124791
ENSG00000172725	CORO1B	1.13547	0.228619	6.81188e-07	0.000124791
ENSG00000056558	TRAF1	-1.97847	0.399652	7.40344e-07	0.000134244
ENSG00000204264	PSMB8	1.35379	0.274526	8.16597e-07	0.000146575
ENSG00000163597	SNHG16	-1.36753	0.278159	8.81764e-07	0.000156689
ENSG00000171700	RGS19	1.86059	0.379379	9.37595e-07	0.000164961
ENSG00000040633	PHF23	1.8316	0.374744	1.02078e-06	0.000177837
ENSG00000026025	VIM	-1.09166	0.224005	1.09712e-06	0.00018928
ENSG00000143924	EML4	-1.36764	0.280816	1.11453e-06	0.000190434
ENSG00000151929	BAG3	-2.81406	0.578577	1.1517e-06	0.000194911
ENSG00000137265	IRF4	-2.11494	0.435582	1.20122e-06	0.000201375
ENSG00000179820	MYADM	-1.15488	0.238458	1.27813e-06	0.000212266
ENSG00000095370	SH2D3C	2.35617	0.487048	1.31378e-06	0.000216166
ENSG00000077150	NFKB2	-1.44295	0.298544	1.34305e-06	0.000218955
ENSG00000136872	ALDOB	2.67267	0.553811	1.39333e-06	0.00022102
ENSG00000162777	DENND2D	1.37241	0.28445	1.40145e-06	0.00022102
ENSG00000196604	POTEF	1.78293	0.369385	1.38776e-06	0.00022102
ENSG00000169554	ZEB2	-1.52272	0.31564	1.40547e-06	0.00022102
ENSG00000251562	MALAT1	-1.22397	0.254627	1.5327e-06	0.000238913
ENSG00000130522	JUND	-1.09874	0.228769	1.56427e-06	0.00024071
ENSG00000161011	SQSTM1	-1.5108	0.314623	1.57132e-06	0.00024071
ENSG00000139289	PHLDA1	-1.54986	0.323922	1.71278e-06	0.000260137
ENSG00000042753	AP2S1	1.60939	0.336515	1.7311e-06	0.000260692
ENSG00000170542	SERPINB9	-1.30961	0.273948	1.74876e-06	0.000261139
ENSG00000168264	IRF2BP2	-1.56841	0.328319	1.77842e-06	0.000263354
ENSG00000114423	CBLB	-1.26675	0.265838	1.88741e-06	0.000277184
ENSG00000233559	LINC00513	-1.96077	0.411973	1.94104e-06	0.000281256
ENSG00000270170	NCBP2AS2	1.66225	0.349415	1.96262e-06	0.000281256
ENSG00000069667	RORA	-1.63713	0.344037	1.94963e-06	0.000281256
ENSG00000211592	IGKC	-2.93133	0.616995	2.02431e-06	0.000287776
ENSG00000225217	HSPA7	-3.06048	0.644817	2.0719e-06	0.000292204
ENSG00000210049	MT-TF	3.08193	0.650672	2.17405e-06	0.000304196
ENSG00000213402	PTPRCAP	1.19522	0.252472	2.20068e-06	0.000305516
ENSG00000167995	BEST1	-1.08863	0.231402	2.54496e-06	0.000350573
ENSG00000254788	CKLF-CMTM1	1.46815	0.313323	2.78953e-06	0.000378396
ENSG00000105856	HBP1	-1.38866	0.296357	2.78893e-06	0.000378396
ENSG00000198604	BAZ1A	-1.79575	0.383663	2.86119e-06	0.000385177
ENSG00000064886	CHI3L2	1.73766	0.37213	3.0195e-06	0.000403432
ENSG00000164674	SYTL3	-1.497	0.321552	3.23144e-06	0.000428527
ENSG00000173110	HSPA6	-3.27606	0.704237	3.28856e-06	0.000432872
ENSG00000119801	YPEL5	-1.28338	0.276682	3.51016e-06	0.000458644
ENSG00000118137	APOA1	3.2968	0.711318	3.57331e-06	0.000463487
ENSG00000211798	TRAV18	1.85654	0.40134	3.73041e-06	0.000480358
ENSG00000189067	LITAF	-1.20267	0.260086	3.76189e-06	0.000480859
ENSG00000119508	NR4A3	-1.96609	0.425316	3.78842e-06	0.000480859
ENSG00000119632	IFI27L2	1.5021	0.32535	3.89591e-06	0.000490995
ENSG00000069493	CLEC2D	-1.56011	0.339035	4.19233e-06	0.000524632
ENSG00000139278	GLIPR1	-1.79517	0.390447	4.2713e-06	0.000530776
ENSG00000105088	OLFM2	4.03246	0.878979	4.48246e-06	0.000553148
ENSG00000137575	SDCBP	-1.84203	0.403411	4.96811e-06	0.00060885
ENSG00000089902	RCOR1	-2.368	0.518889	5.02872e-06	0.000612058
ENSG00000253374		-1.22806	0.269969	5.39278e-06	0.000650616
ENSG00000256862	PARP11-AS1	4.6491	1.02225	5.41875e-06	0.000650616
ENSG00000158321	AUTS2	-1.34833	0.296633	5.4816e-06	0.000653746
ENSG00000078589	P2RY10	-1.98372	0.437363	5.74301e-06	0.000680355
ENSG00000113811	SELENOK	-1.1559	0.255185	5.90824e-06	0.000695295
ENSG00000203896	LIME1	2.17644	0.481224	6.10493e-06	0.000713714
ENSG00000163162	RNF149	-1.35118	0.299055	6.23727e-06	0.00072442
ENSG00000139438	FAM222A	-3.06065	0.678211	6.39705e-06	0.000736237
ENSG00000196834	POTEI	1.65592	0.367003	6.42187e-06	0.000736237
ENSG00000188042	ARL4C	-1.03095	0.228677	6.53501e-06	0.000739664
ENSG00000121966	CXCR4	-1.10672	0.245447	6.51393e-06	0.000739664
ENSG00000034510	TMSB10	1.00531	0.224333	7.41751e-06	0.000834235
ENSG00000166016	ABTB2	-2.38498	0.534419	8.09139e-06	0.00089866
ENSG00000121579	NAA50	-1.706	0.382275	8.09148e-06	0.00089866
ENSG00000168675	LDLRAD4	-1.17011	0.262947	8.58721e-06	0.000947794
ENSG00000130429	ARPC1B	1.00894	0.227602	9.29649e-06	0.00101974
ENSG00000103363	ELOB	1.1745	0.265169	9.45542e-06	0.00103081
ENSG00000279576	NA	-1.35247	0.305504	9.55445e-06	0.00103526
ENSG00000132002	DNAJB1	-1.26604	0.286651	1.00227e-05	0.00107942
ENSG00000135070	ISCA1	-1.37516	0.31292	1.10973e-05	0.00118299
ENSG00000105374	NKG7	0.934067	0.212568	1.11176e-05	0.00118299
ENSG00000116016	EPAS1	-1.61554	0.367972	1.13143e-05	0.00119676
ENSG00000153234	NR4A2	-1.2737	0.290715	1.17993e-05	0.00124068
ENSG00000151327	FAM177A1	-1.1358	0.259535	1.20705e-05	0.00126173
ENSG00000183311	TUBB	0.957319	0.219541	1.29741e-05	0.00134824
ENSG00000132510	KDM6B	-1.78777	0.410405	1.32394e-05	0.00136781
ENSG00000057704	TMCC3	-1.8374	0.422117	1.34389e-05	0.0013804
ENSG00000110944	IL23A	-2.82184	0.650501	1.43819e-05	0.00146169
ENSG00000160255	ITGB2	1.21692	0.280541	1.43948e-05	0.00146169
ENSG00000095932	SMIM24	4.22653	0.974816	1.45287e-05	0.0014669
ENSG00000075426	FOSL2	-1.13363	0.264313	1.79494e-05	0.00180204
ENSG00000152409	JMY	-1.69386	0.395541	1.84893e-05	0.00182946
ENSG00000100221	JOSD1	-1.35922	0.317474	1.85749e-05	0.00182946
ENSG00000090060	PAPOLA	-1.04266	0.243575	1.86344e-05	0.00182946
ENSG00000115935	WIPF1	-1.16404	0.271762	1.84126e-05	0.00182946
ENSG00000226564	FTH1P20	-1.42927	0.334046	1.88017e-05	0.00183575
ENSG00000074071	MRPS34	1.51032	0.354937	2.08874e-05	0.00202139
ENSG00000076604	TRAF4	-1.8951	0.445411	2.09306e-05	0.00202139
ENSG00000146278	PNRC1	-1.08894	0.256205	2.13512e-05	0.00205087
ENSG00000204305	AGER	2.54612	0.59937	2.15696e-05	0.00206071
ENSG00000213430	HSPD1P1	-2.41798	0.571267	2.30931e-05	0.00218279
ENSG00000100219	XBP1	-1.43447	0.338892	2.3078e-05	0.00218279
ENSG00000261327		-1.74795	0.413353	2.35024e-05	0.00220973
ENSG00000278615	C11orf98	1.87823	0.446602	2.60402e-05	0.00243544
ENSG00000263528	IKBKE	1.58366	0.376915	2.64993e-05	0.00246541
ENSG00000144802	NFKBIZ	-1.48773	0.354717	2.73902e-05	0.00252852
ENSG00000152270	PDE3B	-1.50292	0.358389	2.74622e-05	0.00252852
ENSG00000158517	NCF1	1.62355	0.387828	2.83573e-05	0.00259747
ENSG00000141086	CTRL	2.85557	0.686086	3.15304e-05	0.00287331
ENSG00000134594	RAB33A	2.35461	0.566648	3.24814e-05	0.00294487
ENSG00000141551	CSNK1D	-0.873809	0.21037	3.27166e-05	0.00295113
ENSG00000112406	HECA	-1.40079	0.338138	3.43284e-05	0.00308088
ENSG00000149781	FERMT3	1.36542	0.329736	3.45868e-05	0.00308848
ENSG00000133561	GIMAP6	1.40449	0.339786	3.57339e-05	0.00317496
ENSG00000006712	PAF1	-1.58267	0.383302	3.64294e-05	0.00322065
ENSG00000279259		1.68494	0.408967	3.78906e-05	0.00331683
ENSG00000130511	SSBP4	1.02409	0.248527	3.77832e-05	0.00331683
ENSG00000134460	IL2RA	-2.29341	0.557694	3.91712e-05	0.00341212
ENSG00000172115	CYCS	-1.26135	0.307054	3.99243e-05	0.0034508
ENSG00000172613	RAD9A	1.19417	0.290733	4.00037e-05	0.0034508
ENSG00000169230	PRELID1	1.38708	0.338095	4.08483e-05	0.00350664
ENSG00000261067		1.23437	0.301812	4.31615e-05	0.00366976
ENSG00000101445	PPP1R16B	-1.04089	0.254467	4.30537e-05	0.00366976
ENSG00000111615	KRR1	-1.15735	0.283188	4.37275e-05	0.00368264
ENSG00000114812	VIPR1	3.36701	0.823651	4.35271e-05	0.00368264
ENSG00000179115	FARSA	1.49818	0.366987	4.45769e-05	0.00373027
ENSG00000133872	SARAF	-1.40052	0.343171	4.48214e-05	0.00373027
ENSG00000099956	SMARCB1	2.29683	0.562869	4.49227e-05	0.00373027
ENSG00000119048	UBE2B	-1.4315	0.350902	4.51342e-05	0.0037304
ENSG00000143185	XCL2	-1.12615	0.276189	4.55295e-05	0.00374565
ENSG00000158714	SLAMF8	2.58084	0.633229	4.5879e-05	0.003757
ENSG00000134107	BHLHE40	-1.47223	0.361538	4.65825e-05	0.00379711
ENSG00000111671	SPSB2	2.76277	0.678871	4.70843e-05	0.00382049
ENSG00000005483	KMT2E	-1.25856	0.309887	4.8788e-05	0.00394074
ENSG00000170525	PFKFB3	-1.09894	0.271103	5.04348e-05	0.00405532
ENSG00000155307	SAMSN1	-1.42141	0.350805	5.08122e-05	0.00406726
ENSG00000174373	RALGAPA1	-1.83258	0.452645	5.15219e-05	0.00410558
ENSG00000157593	SLC35B2	1.8944	0.468636	5.29105e-05	0.00419741
ENSG00000196352	CD55	-1.45192	0.359531	5.38207e-05	0.00425064
ENSG00000182487	NCF1B	2.92862	0.726183	5.50938e-05	0.00429616
ENSG00000104419	NDRG1	-1.52271	0.377583	5.51224e-05	0.00429616
ENSG00000124225	PMEPA1	-1.92993	0.478524	5.50492e-05	0.00429616
ENSG00000176973	FAM89B	1.54006	0.382233	5.59887e-05	0.00434462
ENSG00000206394	CLIC1	0.95397	0.237001	5.69321e-05	0.00439862
ENSG00000154124	OTULIN	-2.0491	0.51035	5.94218e-05	0.00455805
ENSG00000140368	PSTPIP1	1.19647	0.29802	5.95086e-05	0.00455805
ENSG00000141543	EIF4A3	-1.24664	0.31103	6.12109e-05	0.00466831
ENSG00000182481	KPNA2	-1.70676	0.426059	6.17733e-05	0.00469107
ENSG00000210196	MT-TP	1.568	0.392161	6.37853e-05	0.00478729
ENSG00000157933	SKI	-1.33276	0.333319	6.37607e-05	0.00478729
ENSG00000277734	TRAC	0.862736	0.215786	6.38485e-05	0.00478729
ENSG00000182568	SATB1	-1.65918	0.415489	6.51543e-05	0.00486467
ENSG00000223361	FTH1P10	-1.18246	0.296321	6.5944e-05	0.0048826
ENSG00000141682	PMAIP1	-1.86155	0.466492	6.59234e-05	0.0048826
ENSG00000070961	ATP2B1	-1.68727	0.423259	6.70891e-05	0.00494678
ENSG00000115009	CCL20	-1.85885	0.467874	7.09805e-05	0.00521208
ENSG00000100226	GTPBP1	-1.18416	0.298682	7.35193e-05	0.00537629
ENSG00000130340	SNX9	-2.1583	0.545112	7.51474e-05	0.00547282
ENSG00000253859		-1.29801	0.328387	7.72813e-05	0.00558247
ENSG00000261395	HSPE1P5	-1.61993	0.409742	7.70053e-05	0.00558247
ENSG00000169188	APEX2	1.24989	0.317013	8.05637e-05	0.00579602
ENSG00000166579	NDEL1	-1.68951	0.429203	8.27144e-05	0.00592675
ENSG00000265972	TXNIP	1.0378	0.26374	8.32215e-05	0.00593914
ENSG00000161277	THAP8	3.05233	0.776157	8.40229e-05	0.00597235
ENSG00000106268	NUDT1	1.45318	0.370529	8.78511e-05	0.00621957
ENSG00000110852	CLEC2B	-1.65926	0.423342	8.87564e-05	0.00625874
ENSG00000130066	SAT1	-1.17132	0.299289	9.09042e-05	0.00638485
ENSG00000004478	FKBP4	-1.42541	0.364583	9.24066e-05	0.00646482
ENSG00000067182	TNFRSF1A	1.18874	0.3051	9.77015e-05	0.00680846
ENSG00000105717	PBX4	-1.94548	0.499784	9.91603e-05	0.00688312
ENSG00000058600	POLR3E	-1.2506	0.321592	0.000100749	0.00696621
ENSG00000129315	CCNT1	-1.51285	0.389325	0.000101988	0.00702454
ENSG00000089012	SIRPG	1.04053	0.267972	0.000103187	0.00707969
ENSG00000041988	THAP3	1.85608	0.47861	0.000105297	0.00719662
ENSG00000167633	KIR3DL1	2.81505	0.726709	0.000107197	0.0072984
ENSG00000211450	SELENOH	1.01128	0.261326	0.000108921	0.00738752
ENSG00000119929	CUTC	2.03961	0.529474	0.000117088	0.00788767
ENSG00000166598	HSP90B1	-1.35029	0.35055	0.000117202	0.00788767
ENSG00000179094	PER1	-1.0807	0.280627	0.000117627	0.00788767
ENSG00000267251		-2.90352	0.754486	0.00011892	0.00794438
ENSG00000168350	DEGS2	1.06431	0.276805	0.000120568	0.00802429
ENSG00000051108	HERPUD1	-1.00851	0.262597	0.000122767	0.0081402
ENSG00000158716	DUSP23	1.55367	0.404931	0.000124612	0.00823177
ENSG00000180644	PRF1	0.917495	0.239188	0.000125119	0.0082347
ENSG00000102606	ARHGEF7	-1.41044	0.368057	0.00012704	0.00833025
ENSG00000154305	MIA3	1.13791	0.297539	0.000131085	0.00856387
ENSG00000175334	BANF1	1.12091	0.293422	0.000133391	0.00867946
ENSG00000100290	BIK	-2.50704	0.656569	0.000134319	0.00867946
ENSG00000146834	MEPCE	-1.87321	0.490472	0.00013389	0.00867946
ENSG00000280194		1.04952	0.275082	0.00013603	0.00872653
ENSG00000168159	RNF187	1.25253	0.328275	0.00013592	0.00872653
ENSG00000126432	PRDX5	1.13057	0.296667	0.000138465	0.00885078
ENSG00000114738	MAPKAPK3	1.44956	0.38052	0.000139289	0.00887159
ENSG00000256618	MTRNR2L1	-0.900672	0.236526	0.000140139	0.00889385
ENSG00000112245	PTP4A1	-1.32495	0.348154	0.000141433	0.00894401
ENSG00000139112	GABARAPL1	-1.24442	0.327607	0.000145574	0.00917321
ENSG00000127540	UQCR11	1.13522	0.299892	0.000153437	0.00963456
ENSG00000115165	CYTIP	-1.25247	0.331441	0.000157554	0.00984252
ENSG00000110958	PTGES3	-1.26798	0.33559	0.000157857	0.00984252
ENSG00000168802	CHTF8	1.42097	0.376223	0.000158775	0.00986513
ENSG00000138378	STAT4	-1.3371	0.354113	0.000159425	0.00987101
ENSG00000070731	ST6GALNAC2	-1.42011	0.377407	0.000168023	0.0103673
ENSG00000110713	NUP98	-1.45072	0.386122	0.000171845	0.0105664
ENSG00000116133	DHCR24	2.11569	0.564239	0.000177098	0.010851
ENSG00000169057	MECP2	-0.963889	0.25712	0.000177694	0.010851
ENSG00000184494	NEU1	-0.856479	0.228525	0.000178356	0.0108541
ENSG00000119950	MXI1	-1.98108	0.52908	0.000180837	0.0108564
ENSG00000184588	PDE4B	-1.42926	0.381461	0.000179096	0.0108564
ENSG00000160584	SIK3	-1.50235	0.401144	0.000180277	0.0108564
ENSG00000118707	TGIF2	-1.26618	0.338011	0.000179686	0.0108564
ENSG00000275342	PRAG1	2.76624	0.739424	0.000183239	0.0109635
ENSG00000059728	MXD1	-2.18732	0.585031	0.000184891	0.0110252
ENSG00000120129	DUSP1	1.19543	0.319815	0.000185582	0.0110294
ENSG00000120705	ETF1	-1.37008	0.366626	0.00018624	0.0110316
ENSG00000227682	ATP5F1AP2	1.7797	0.476548	0.000188035	0.0110433
ENSG00000135241	PNPLA8	-1.5984	0.428043	0.000188301	0.0110433
ENSG00000116455	WDR77	1.98165	0.530439	0.000187067	0.0110433
ENSG00000179144	GIMAP7	1.42559	0.382049	0.000190405	0.0111299
ENSG00000083799	CYLD	-0.8529	0.228887	0.000194316	0.011271
ENSG00000261552		1.49078	0.400072	0.000194334	0.011271
ENSG00000065809	FAM107B	-1.51885	0.40766	0.000194721	0.011271
ENSG00000144579	CTDSP1	1.07442	0.288499	0.000195967	0.0113063
ENSG00000055163	CYFIP2	0.888432	0.238697	0.000197652	0.0113666
ENSG00000197536	IRF1-AS1	1.08449	0.291441	0.000198338	0.0113692
ENSG00000171148	TADA3	1.11117	0.299396	0.000206126	0.0117777
ENSG00000188375	H3-5	-1.0026	0.270274	0.000207604	0.0117863
ENSG00000134193	REG4	2.77986	0.749246	0.000207093	0.0117863
ENSG00000010404	IDS	-0.825923	0.222853	0.000210446	0.0119096
ENSG00000138835	RGS3	1.24152	0.335305	0.000213352	0.0120357
ENSG00000154640	BTG3	-1.35259	0.366596	0.000224623	0.0126029
ENSG00000175931	UBE2O	-1.24921	0.338598	0.000224824	0.0126029
ENSG00000282985	NA	-4.07889	1.10656	0.000227703	0.012665
ENSG00000198417	MT1F	1.33573	0.362306	0.000227146	0.012665
ENSG00000132824	SERINC3	-1.06821	0.28983	0.00022812	0.012665
ENSG00000135426	TESPA1	1.26359	0.342908	0.000228783	0.012665
ENSG00000143384	MCL1	-1.20326	0.32668	0.000230228	0.0127054
ENSG00000213413	PVRIG	1.25759	0.342045	0.000236278	0.012999
ENSG00000100906	NFKBIA	-1.44166	0.392749	0.000241896	0.0132669
ENSG00000100105	PATZ1	1.36799	0.372782	0.000242844	0.013278
ENSG00000109118	PHF12	-1.00683	0.274739	0.000247637	0.0134985
ENSG00000210112	MT-TM	1.53436	0.419379	0.000253541	0.013736
ENSG00000005486	RHBDD2	-1.03459	0.282735	0.000252981	0.013736
ENSG00000123146	ADGRE5	-1.01454	0.277581	0.000257265	0.0138534
ENSG00000126226	PCID2	1.21484	0.33234	0.00025678	0.0138534
ENSG00000176444	CLK2	1.41268	0.386786	0.000259843	0.0139499
ENSG00000140379	BCL2A1	-1.52857	0.419078	0.000264841	0.0140484
ENSG00000115539	PDCL3	-1.4637	0.401198	0.000263962	0.0140484
ENSG00000125637	PSD4	0.660739	0.181148	0.000264797	0.0140484
ENSG00000084070	SMAP2	-0.999752	0.273974	0.000263179	0.0140484
ENSG00000163382	NAXE	1.37147	0.376323	0.000268009	0.0141742
ENSG00000051523	CYBA	1.12913	0.310556	0.000277104	0.0146117
ENSG00000142089	IFITM3	0.898758	0.247625	0.000283958	0.0149288
ENSG00000132475	H3-3B	-1.0085	0.277931	0.000284954	0.014937
ENSG00000165997	ARL5B	-1.99996	0.551449	0.000287024	0.0149572
ENSG00000168439	STIP1	-0.835466	0.230363	0.000287019	0.0149572
ENSG00000225761		1.62807	0.449019	0.000288031	0.0149658
ENSG00000213347	MXD3	1.48565	0.41029	0.00029349	0.015205
ENSG00000244371	PFN1P8	1.25126	0.346099	0.000299952	0.0154946
ENSG00000092148	HECTD1	-1.32859	0.367681	0.000302169	0.0155408
ENSG00000109332	UBE2D3	-0.977385	0.270514	0.000302595	0.0155408
ENSG00000104660	LEPROTL1	-0.959293	0.265648	0.000304854	0.0156117
ENSG00000171206	TRIM8	1.54355	0.427559	0.000306029	0.0156268
ENSG00000256152		-1.94898	0.54013	0.000308151	0.0156901
ENSG00000131196	NFATC1	-1.84111	0.510862	0.000313446	0.0159141
ENSG00000134294	SLC38A2	-1.41221	0.391953	0.000314569	0.0159256
ENSG00000206560	ANKRD28	-1.66531	0.462558	0.000317952	0.0160512
ENSG00000214114	MYCBP	1.84264	0.512452	0.000323479	0.0162839
ENSG00000128656	CHN1	-2.65296	0.739067	0.00033118	0.0165223
ENSG00000203812	H2AC18	-1.62409	0.452253	0.000329284	0.0165223
ENSG00000177971	IMP3	0.981462	0.273491	0.000332401	0.0165223
ENSG00000124831	LRRFIP1	-0.739564	0.205981	0.000330123	0.0165223
ENSG00000100092	SH3BP1	1.06522	0.296861	0.000332864	0.0165223
ENSG00000174485	DENND4A	-1.25725	0.350844	0.000338998	0.0167669
ENSG00000169220	RGS14	1.3298	0.371142	0.000339677	0.0167669
ENSG00000103343	ZNF174	2.88677	0.806562	0.000344779	0.0169715
ENSG00000269926	DDIT4-AS1	-1.26312	0.354224	0.000362633	0.0178011
ENSG00000138172	CALHM2	1.66459	0.467287	0.000367682	0.0179992
ENSG00000137876	RSL24D1	-1.34075	0.37685	0.000373983	0.0182574
ENSG00000126860	EVI2A	-1.31181	0.369082	0.000379052	0.0184541
ENSG00000178562	CD28	-1.30176	0.366339	0.000380232	0.018461
ENSG00000151846	PABPC3	-1.3579	0.382512	0.000385297	0.0186559
ENSG00000260335		1.41956	0.400536	0.000393892	0.0190065
ENSG00000267059		2.47203	0.697602	0.000394677	0.0190065
ENSG00000166233	ARIH1	-0.963642	0.272009	0.00039607	0.019022
ENSG00000162889	MAPKAPK2	-0.950161	0.268276	0.000397509	0.0190397
ENSG00000101255	TRIB3	2.06973	0.584563	0.000399141	0.0190665
ENSG00000181222	POLR2A	-1.17205	0.331093	0.000400215	0.0190665
ENSG00000090013	BLVRB	1.65605	0.468426	0.000407233	0.0192104
ENSG00000114416	FXR1	-1.95496	0.552814	0.000405645	0.0192104
ENSG00000103657	HERC1	-1.20895	0.342049	0.00040864	0.0192104
ENSG00000185201	IFITM2	1.07403	0.303816	0.000407589	0.0192104
ENSG00000168610	STAT3	-0.877623	0.248175	0.000405756	0.0192104
ENSG00000225840		1.23143	0.348778	0.000414476	0.019398
ENSG00000197273	GUCA2A	2.48619	0.704209	0.000414813	0.019398
ENSG00000171115	GIMAP8	1.87294	0.530804	0.000417927	0.0194923
ENSG00000153201	RANBP2	-1.193	0.338373	0.000422384	0.0196486
ENSG00000196843	ARID5A	-1.29241	0.366933	0.000428013	0.0198585
ENSG00000172757	CFL1	0.969247	0.275253	0.000429438	0.0198727
ENSG00000119013	NDUFB3	1.1989	0.340675	0.000432895	0.0199288
ENSG00000188229	TUBB4B	-1.02299	0.290683	0.000432765	0.0199288
ENSG00000081237	PTPRC	-0.967467	0.275142	0.00043769	0.0200975
ENSG00000118640	VAMP8	0.940838	0.26779	0.000442512	0.0202666
ENSG00000120306	CYSTM1	-1.40453	0.400024	0.000446233	0.0203845
ENSG00000121274	TENT4B	-1.72618	0.492299	0.000454271	0.0206985
ENSG00000172262	ZNF131	-1.1389	0.32522	0.000461889	0.0209918
ENSG00000123595	RAB9A	-2.13988	0.612778	0.000479229	0.0216139
ENSG00000205138	SDHAF1	2.08043	0.595695	0.000478628	0.0216139
ENSG00000116560	SFPQ	-0.994179	0.28468	0.000478934	0.0216139
ENSG00000196154	S100A4	0.743416	0.213208	0.000488805	0.0218793
ENSG00000165006	UBAP1	-1.42801	0.409442	0.00048722	0.0218793
ENSG00000143184	XCL1	-1.05955	0.303833	0.000487963	0.0218793
ENSG00000258153	HSPE1P4	-1.37869	0.395653	0.000492876	0.022006
ENSG00000147677	EIF3H	-1.15808	0.332896	0.000503653	0.0223748
ENSG00000230043	TMSB4XP6	1.67968	0.48276	0.000502659	0.0223748
ENSG00000163659	TIPARP	-1.47178	0.423213	0.000505836	0.0224157
ENSG00000071243	ING3	2.02802	0.584266	0.000518394	0.0229151
ENSG00000130313	PGLS	1.40243	0.40422	0.000521488	0.0229947
ENSG00000171552	BCL2L1	1.92097	0.554097	0.000526592	0.0230481
ENSG00000237264	FTH1P11	-1.17803	0.33968	0.00052426	0.0230481
ENSG00000205100	HSP90AA4P	-1.42389	0.410678	0.000525956	0.0230481
ENSG00000108523	RNF167	0.939158	0.271024	0.0005298	0.0231315
ENSG00000117523	PRRC2C	-0.812645	0.234889	0.000540769	0.023495
ENSG00000136560	TANK	-1.44008	0.416242	0.000540732	0.023495
ENSG00000142669	SH3BGRL3	0.866302	0.250476	0.00054296	0.0235327
ENSG00000117748	RPA2	1.11478	0.322676	0.000550742	0.0238119
ENSG00000126264	HCST	0.760462	0.220228	0.000554245	0.0239052
ENSG00000105726	ATP13A1	1.69149	0.491725	0.000581902	0.0250373
ENSG00000258645	HSPE1P2	-1.78949	0.520749	0.000589559	0.0253055
ENSG00000270672	MTRNR2L6	-1.11428	0.325074	0.00060858	0.0259963
ENSG00000105835	NAMPT	-1.53388	0.447404	0.000607133	0.0259963
ENSG00000125457	MIF4GD	1.4287	0.417349	0.000618733	0.0263035
ENSG00000139218	SCAF11	-1.22073	0.356554	0.000617796	0.0263035
ENSG00000275932	DUSP14	-2.04246	0.597394	0.000628647	0.0265978
ENSG00000277496		1.81913	0.532028	0.000627992	0.0265978
ENSG00000169499	PLEKHA2	-0.792955	0.232116	0.000634996	0.0268026
ENSG00000131779	PEX11B	1.414	0.41421	0.000640815	0.0269841
ENSG00000136997	MYC	-2.26281	0.663597	0.000649848	0.0272997
ENSG00000173812	EIF1	-0.720294	0.211581	0.000663228	0.0277961
ENSG00000173674	EIF1AX	-1.41751	0.417251	0.000680668	0.0284599
ENSG00000144655	CSRNP1	-1.20184	0.354529	0.000699031	0.0290908
ENSG00000197540	GZMM	0.855367	0.252316	0.000698781	0.0290908
ENSG00000099326	MZF1	1.50041	0.442764	0.00070217	0.0291532
ENSG00000171681	ATF7IP	-0.736979	0.217681	0.000710255	0.0292054
ENSG00000111266	DUSP16	-1.25062	0.369661	0.000716576	0.0292054
ENSG00000272688		3.57019	1.05526	0.000716373	0.0292054
ENSG00000177707	NECTIN3	-1.79579	0.53068	0.000714529	0.0292054
ENSG00000113575	PPP2CA	-1.00226	0.296004	0.000709251	0.0292054
ENSG00000102760	RGCC	-2.08574	0.616234	0.000712695	0.0292054
ENSG00000157303	SUSD3	1.1696	0.345665	0.000715385	0.0292054
ENSG00000160185	UBASH3A	1.2996	0.38373	0.000707257	0.0292054
ENSG00000125817	CENPB	1.16959	0.34596	0.000722969	0.0293314
ENSG00000158050	DUSP2	-1.07621	0.318289	0.000721658	0.0293314
ENSG00000163600	ICOS	-2.25517	0.668893	0.00074763	0.0302628
ENSG00000116649	SRM	1.19803	0.35577	0.00075872	0.030642
ENSG00000099995	SF3A1	-0.950158	0.282267	0.000762193	0.0307124
ENSG00000110046	ATG2A	-1.05794	0.314547	0.000769927	0.0309539
ENSG00000265840		-2.15036	0.639689	0.000775002	0.0310175
ENSG00000137642	SORL1	-1.01615	0.302259	0.000774241	0.0310175
ENSG00000259746	HSPE1P3	-1.23455	0.367332	0.000777045	0.0310294
ENSG00000184545	DUSP8	-1.62817	0.484757	0.000783016	0.0311978
ENSG00000010165	EEF1AKNMT	2.00533	0.59729	0.000786848	0.0312803
ENSG00000065911	MTHFD2	-1.22594	0.36538	0.000792926	0.0314515
ENSG00000198736	MSRB1	1.94621	0.580511	0.000800631	0.0315459
ENSG00000130021	PUDP	2.16643	0.646139	0.000799746	0.0315459
ENSG00000169155	ZBTB43	-1.01506	0.302691	0.000798061	0.0315459
ENSG00000267047		1.93052	0.577974	0.000837349	0.0329197
ENSG00000059758	CDK17	-1.42297	0.42663	0.000851888	0.0334173
ENSG00000143933	CALM2	-0.915166	0.274636	0.000861365	0.0336405
ENSG00000111897	SERINC1	-1.15765	0.347365	0.000860215	0.0336405
ENSG00000150347	ARID5B	-1.70031	0.511013	0.000876823	0.0341692
ENSG00000113013	HSPA9	-1.01171	0.304217	0.000882206	0.0343037
ENSG00000254732		1.54567	0.465005	0.000887433	0.0343566
ENSG00000281179		1.87239	0.563219	0.000885962	0.0343566
ENSG00000176340	COX8A	0.834068	0.251736	0.000922159	0.0354881
ENSG00000147437	GNRH1	2.94541	0.889016	0.00092265	0.0354881
ENSG00000066379	ZNRD1	1.22818	0.370666	0.000921518	0.0354881
ENSG00000137267	TUBB2A	-1.51028	0.457717	0.00096824	0.0370811
ENSG00000107372	ZFAND5	-1.11122	0.336722	0.000966514	0.0370811
ENSG00000129824	RPS4Y1	2.54762	0.772478	0.000973838	0.0371769
ENSG00000205189	ZBTB10	-1.82086	0.552166	0.000974926	0.0371769
ENSG00000120899	PTK2B	0.948396	0.287842	0.00098475	0.0374711
ENSG00000005339	CREBBP	-1.11305	0.338216	0.000998512	0.0377522
ENSG00000229644	NAMPTP1	-1.83886	0.558669	0.000996554	0.0377522
ENSG00000131013	PPIL4	-2.17666	0.661297	0.00099656	0.0377522
ENSG00000120063	GNA13	-2.62509	0.798053	0.00100411	0.0378832
ENSG00000244187	TMEM141	2.34236	0.71258	0.00101206	0.0381025
ENSG00000118816	CCNI	-0.973479	0.296332	0.00101948	0.0383005
ENSG00000139193	CD27	1.35012	0.41117	0.00102489	0.0384225
ENSG00000178199	ZC3H12D	-0.837842	0.255312	0.00103206	0.03861
ENSG00000130724	CHMP2A	0.977249	0.298345	0.00105451	0.0393669
ENSG00000140403	DNAJA4	-1.32967	0.406075	0.00105873	0.0394417
ENSG00000100628	ASB2	1.04236	0.31882	0.00107762	0.0399776
ENSG00000135723	FHOD1	1.22276	0.373931	0.00107544	0.0399776
ENSG00000153922	CHD1	-0.76191	0.233209	0.00108667	0.0402295
ENSG00000130303	BST2	0.99384	0.30439	0.00109456	0.0402763
ENSG00000256576	LINC02361	3.35303	1.0266	0.00109023	0.0402763
ENSG00000132424	PNISR	-0.886747	0.271594	0.00109474	0.0402763
ENSG00000171475	WIPF2	-0.696549	0.213508	0.00110473	0.0405601
ENSG00000062194	GPBP1	-2.04107	0.627763	0.00114859	0.0420286
ENSG00000118308	IRAG2	-1.48966	0.458197	0.00114946	0.0420286
ENSG00000111276	CDKN1B	-1.1809	0.363481	0.00115868	0.0422788
ENSG00000173585	CCR9	-1.02582	0.316274	0.00118091	0.042826
ENSG00000100055	CYTH4	0.885347	0.272935	0.00117944	0.042826
ENSG00000178977	LINC00324	1.85866	0.572865	0.00117656	0.042826
ENSG00000173276	ZBTB21	-1.66325	0.513436	0.0011976	0.043343
ENSG00000116731	PRDM2	-1.09982	0.339786	0.00120875	0.043569
ENSG00000211751	TRBC1	0.643024	0.198627	0.00120646	0.043569
ENSG00000133065	SLC41A1	-2.401	0.743436	0.00123966	0.0445928
ENSG00000273559	CWC25	-0.968253	0.300125	0.00125463	0.0448585
ENSG00000243655		-1.10894	0.343682	0.00125246	0.0448585
ENSG00000244462	RBM12	-1.15032	0.356502	0.00125233	0.0448585
ENSG00000111371	SLC38A1	-1.19	0.36922	0.00126851	0.0452639
ENSG00000083896	YTHDC1	-0.808907	0.251035	0.00127173	0.045288
ENSG00000183199	HSP90AB3P	-1.54651	0.480234	0.00128048	0.0455082
ENSG00000105676	ARMC6	1.72755	0.536584	0.00128398	0.0455416
ENSG00000206285	B3GALT4	1.65729	0.515091	0.00129331	0.04569
ENSG00000134056	MRPS36	1.14537	0.355925	0.00129081	0.04569
ENSG00000214182	PTMAP5	-0.776099	0.241444	0.00130717	0.0460879
ENSG00000138757	G3BP2	-0.940911	0.292971	0.00131992	0.0464455
ENSG00000109756	RAPGEF2	-1.36876	0.426374	0.0013263	0.0465778
ENSG00000259093		2.25876	0.704115	0.00133693	0.0468583
ENSG00000069399	BCL3	-1.98953	0.620447	0.00134308	0.0469813
ENSG00000164597	COG5	-1.34459	0.419604	0.00135332	0.0472446
ENSG00000089737	DDX24	-0.793409	0.247664	0.00135734	0.0472446
ENSG00000215301	DDX3X	-1.10085	0.343661	0.00135858	0.0472446
ENSG00000173230	GOLGB1	-1.08588	0.33906	0.00136183	0.0472651
ENSG00000259007		-1.88737	0.589431	0.00136466	0.047271
ENSG00000240143		1.41101	0.440922	0.00137366	0.0474902
ENSG00000197956	S100A6	0.699376	0.218796	0.00139116	0.0480018
ENSG00000106799	TGFBR1	1.20361	0.376917	0.00140659	0.0484401
ENSG00000207005	RNU1-2	-2.81101	0.880753	0.00141488	0.0486314
ENSG00000135924	DNAJB2	-1.33389	0.418081	0.00142017	0.0487189
ENSG00000120875	DUSP4	-0.808429	0.253638	0.00143589	0.0491634
ENSG00000105993	DNAJB6	-0.876997	0.275274	0.00144304	0.0493133
ENSG00000158615	PPP1R15B	-0.928768	0.291661	0.00145048	0.0494724
ENSG00000161921	CXCL16	-1.05235	0.330592	0.00145647	0.0494867
ENSG00000046651	OFD1	-1.29647	0.407226	0.00145428	0.0494867
ENSG00000140743	CDR2	-1.29746	0.407825	0.00146552	0.0496992
ENSG00000178184	PARD6G	-0.951981	0.299685	0.0014901	0.0504364
ENSG00000114302	PRKAR2A	-0.676546	0.213145	0.00150294	0.0507741
ENSG00000138166	DUSP5	-0.784222	0.247202	0.00151186	0.0509788
ENSG00000239672	NME1	1.07736	0.339788	0.00152086	0.051185
ENSG00000198821	CD247	0.707633	0.223277	0.00152803	0.0513292
ENSG00000282405		-1.71153	0.54026	0.00153506	0.051468
ENSG00000136758	YME1L1	-0.912071	0.288314	0.00155905	0.0521738
ENSG00000182888		1.65417	0.523227	0.00156971	0.052432
ENSG00000205268	PDE7A	-0.89453	0.283047	0.00157572	0.0525338
ENSG00000265784		0.896907	0.284037	0.00159013	0.0529149
ENSG00000240087	RPSAP12	1.06536	0.337535	0.00159782	0.0530716
ENSG00000122299	ZC3H7A	-2.21003	0.700495	0.0016052	0.0532172
ENSG00000110172	CHORDC1	-1.25969	0.399371	0.00160949	0.0532599
ENSG00000112078	KCTD20	-1.08238	0.34337	0.00162031	0.0535185
ENSG00000186810	CXCR3	1.1632	0.369303	0.00163431	0.0538807
ENSG00000120742	SERP1	-0.773887	0.246014	0.00165689	0.0544232
ENSG00000128016	ZFP36	-0.91758	0.291671	0.00165553	0.0544232
ENSG00000027869	SH2D2A	-0.781362	0.248446	0.00166084	0.0544523
ENSG00000160813	PPP1R35	1.415	0.45017	0.00167074	0.0546761
ENSG00000166825	ANPEP	3.34399	1.06566	0.00170131	0.0550066
ENSG00000164463	CREBRF	-0.865129	0.275523	0.00168973	0.0550066
ENSG00000178607	ERN1	-0.895201	0.285177	0.00169463	0.0550066
ENSG00000272196	H2AC19	-1.59978	0.509444	0.00168805	0.0550066
ENSG00000211934	IGHV1-2	2.3193	0.73925	0.00170472	0.0550066
ENSG00000077238	IL4R	-0.96046	0.306151	0.00170561	0.0550066
ENSG00000105404	RABAC1	1.23694	0.394226	0.00170315	0.0550066
ENSG00000157873	TNFRSF14	1.19675	0.381237	0.00169446	0.0550066
ENSG00000174953	DHX36	-0.925083	0.294996	0.00171315	0.0551499
ENSG00000154518	ATP5MC3	0.737252	0.235384	0.00173546	0.0554661
ENSG00000149357	LAMTOR1	1.02648	0.327652	0.00173124	0.0554661
ENSG00000071127	WDR1	0.704986	0.224992	0.00172807	0.0554661
ENSG00000108953	YWHAE	-1.0836	0.345922	0.00173324	0.0554661
ENSG00000278970	HEIH	1.10939	0.354393	0.00174565	0.0556916
ENSG00000236562	IFITM3P1	1.05984	0.338789	0.00175804	0.0558863
ENSG00000245532	NEAT1	-0.972523	0.310858	0.00175697	0.0558863
ENSG00000176563	CNTD1	1.20896	0.386939	0.00178157	0.0565332
ENSG00000181036	FCRL6	1.25936	0.403379	0.00179612	0.0568933
ENSG00000130164	LDLR	-0.687042	0.220276	0.00181463	0.0572921
ENSG00000166337	TAF10	0.893242	0.286395	0.00181516	0.0572921
ENSG00000264618	RN7SL732P	-2.15355	0.690744	0.0018225	0.0574218
ENSG00000103522	IL21R	-0.984262	0.31598	0.00183973	0.0577596
ENSG00000099284	MACROH2A2	1.87955	0.603317	0.00183721	0.0577596
ENSG00000281887	GIMAP1-GIMAP5	1.00525	0.322983	0.00185582	0.0580885
ENSG00000037042	TUBG2	2.04301	0.656443	0.00185674	0.0580885
ENSG00000204237	OXLD1	1.60928	0.517552	0.00187456	0.0585429
ENSG00000079335	CDC14A	-1.95082	0.627919	0.00189125	0.0589605
ENSG00000196405	EVL	0.680194	0.219101	0.00190613	0.0593203
ENSG00000147443	DOK2	-1.02984	0.331881	0.00191539	0.0595044
ENSG00000185885	IFITM1	0.766988	0.247338	0.00192887	0.0598185
ENSG00000150991	UBC	-0.64948	0.209816	0.00196496	0.0608315
ENSG00000163918	RFC4	1.61402	0.521628	0.00197342	0.0609873
ENSG00000198743	SLC5A3	-1.4621	0.472688	0.0019804	0.0610966
ENSG00000204261	PSMB8-AS1	1.36401	0.441408	0.0020007	0.061616
ENSG00000057657	PRDM1	-1.1978	0.388158	0.00202961	0.0622054
ENSG00000243333	RN7SL174P	3.03939	0.984941	0.00202967	0.0622054
ENSG00000184076	UQCR10	0.894833	0.289988	0.00203034	0.0622054
ENSG00000155506	LARP1	-1.04955	0.34056	0.00205731	0.0629234
ENSG00000213599	SLX1A-SULT1A3	1.02141	0.331555	0.00206541	0.0630625
ENSG00000168209	DDIT4	-0.97273	0.315859	0.00207257	0.0631396
ENSG00000077721	UBE2A	-1.17796	0.382545	0.00207504	0.0631396
ENSG00000109775	UFSP2	-1.27313	0.413578	0.00208155	0.0632292
ENSG00000042980	ADAM28	2.30098	0.747755	0.0020897	0.0633686
ENSG00000119725	ZNF410	-1.01431	0.329831	0.00210327	0.0636715
ENSG00000139641	ESYT1	0.999322	0.325029	0.00210815	0.0637105
ENSG00000160221	GATD3A	1.57578	0.513376	0.00214458	0.0646938
ENSG00000143554	SLC27A3	1.5245	0.496747	0.00214796	0.0646938
ENSG00000033100	CHPF2	1.18477	0.386574	0.00217823	0.0654942
ENSG00000153989	NUS1	-1.61962	0.528667	0.00218698	0.0656462
ENSG00000166848	TERF2IP	-0.937843	0.306277	0.00219808	0.0658684
ENSG00000135048	CEMIP2	-1.06139	0.346769	0.00220743	0.0658988
ENSG00000254986	DPP3	1.30471	0.426317	0.00221022	0.0658988
ENSG00000102178	UBL4A	1.44647	0.472505	0.00220388	0.0658988
ENSG00000155304	HSPA13	-1.85643	0.607154	0.00223123	0.0663027
ENSG00000166925	TSC22D4	1.02653	0.335677	0.00222767	0.0663027
ENSG00000281671		-2.35019	0.770127	0.00227557	0.0675049
ENSG00000171867	PRNP	-1.38595	0.454232	0.00227929	0.0675049
ENSG00000096401	CDC5L	-1.09867	0.360426	0.00230176	0.0679604
ENSG00000230355		1.03812	0.340626	0.00230614	0.0679604
ENSG00000117143	UAP1	-1.54427	0.506667	0.00230448	0.0679604
ENSG00000105122	RASAL3	0.830861	0.272837	0.00232473	0.0683949
ENSG00000179958	DCTPP1	1.34576	0.442425	0.00235179	0.0690112
ENSG00000198522	GPN1	-1.28548	0.422775	0.00236122	0.0690112
ENSG00000167085	PHB	0.874192	0.28749	0.00235976	0.0690112
ENSG00000054654	SYNE2	-0.816787	0.268593	0.00235812	0.0690112
ENSG00000157764	BRAF	-1.63386	0.538032	0.00239155	0.0697829
ENSG00000225557	MTCO3P20	1.53729	0.506473	0.00240302	0.0698881
ENSG00000197249	SERPINA1	1.89168	0.623179	0.00240105	0.0698881
ENSG00000055044	NOP58	-1.11484	0.367424	0.00241173	0.070027
ENSG00000221957	KIR2DS4	3.01087	0.992713	0.00242158	0.0701983
ENSG00000135127	BICDL1	-0.801638	0.264446	0.0024343	0.0704117
ENSG00000104856	RELB	-1.15677	0.381639	0.00243687	0.0704117
ENSG00000184009	ACTG1	0.643754	0.212467	0.0024463	0.0705694
ENSG00000103342	GSPT1	-0.967734	0.319561	0.00245914	0.0708247
ENSG00000042493	CAPG	0.965909	0.319038	0.00246534	0.0708886
ENSG00000196510	ANAPC7	1.01409	0.335476	0.00250427	0.0718916
ENSG00000131238	PPT1	1.0523	0.348181	0.00250888	0.0719078
ENSG00000150907	FOXO1	-0.937003	0.310412	0.00253962	0.0726496
ENSG00000124733	MEA1	1.049	0.347666	0.00255063	0.0726496
ENSG00000255823	MTRNR2L8	-0.876702	0.290531	0.00254794	0.0726496
ENSG00000161031	PGLYRP2	3.13481	1.03898	0.00255112	0.0726496
ENSG00000176182	MYPOP	1.82323	0.604537	0.00256208	0.0728449
ENSG00000155366	RHOC	0.818903	0.271594	0.00256835	0.0728968
ENSG00000164011	ZNF691	2.44263	0.810234	0.00257211	0.0728968
ENSG00000086062	B4GALT1	-0.942215	0.312819	0.00259517	0.0734335
ENSG00000128694	OSGEPL1	1.85789	0.617332	0.00261634	0.0736805
ENSG00000244165	P2RY11	1.08719	0.361245	0.00261627	0.0736805
ENSG00000113407	TARS1	-1.45837	0.484514	0.00261282	0.0736805
ENSG00000178974	FBXO34	-1.6425	0.546054	0.00263027	0.0739556
ENSG00000116857	TMEM9	1.86559	0.620329	0.00263481	0.0739662
ENSG00000231721	LINC-PINT	-1.05872	0.352254	0.00265084	0.0741818
ENSG00000169895	SYAP1	-0.764285	0.254258	0.00264757	0.0741818
ENSG00000139725	RHOF	0.836524	0.278465	0.00266408	0.0744349
ENSG00000255717	SNHG1	0.886896	0.295282	0.00266839	0.0744385
ENSG00000113552	GNPDA1	1.24667	0.415482	0.00269509	0.0748309
ENSG00000188186	LAMTOR4	0.934355	0.311335	0.00268982	0.0748309
ENSG00000167664	TMIGD2	0.9217	0.307178	0.00269501	0.0748309
ENSG00000158747	NBL1	-1.31342	0.438258	0.00272739	0.0756097
ENSG00000122223	CD244	1.00098	0.334157	0.00273957	0.0757109
ENSG00000166128	RAB8B	-1.19146	0.397727	0.00273843	0.0757109
ENSG00000206296		1.39993	0.468617	0.00281397	0.0773405
ENSG00000173020	GRK2	0.69219	0.231635	0.00280551	0.0773405
ENSG00000064547	LPAR2	-1.17482	0.393185	0.00280837	0.0773405
ENSG00000105732	ZNF574	-1.67252	0.559905	0.00281594	0.0773405
ENSG00000171522	PTGER4	-1.17363	0.393238	0.00284006	0.0778826
ENSG00000011485	PPP5C	1.1559	0.387452	0.00285114	0.078066
ENSG00000119421	NDUFA8	1.47488	0.494574	0.0028626	0.0782592
ENSG00000186480	INSIG1	-1.12441	0.377334	0.00288374	0.0787159
ENSG00000164086	DUSP7	1.41426	0.47496	0.00290483	0.07917
ENSG00000136950	ARPC5L	0.995348	0.334541	0.00292736	0.0796617
ENSG00000129968	ABHD17A	0.881667	0.296483	0.0029418	0.0796887
ENSG00000029363	BCLAF1	-0.992618	0.33379	0.00294156	0.0796887
ENSG00000161980	POLR3K	0.781576	0.262779	0.00293681	0.0796887
ENSG00000278965		2.67708	0.90059	0.00295301	0.0798707
ENSG00000111011	RSRC2	-0.813848	0.273871	0.00296211	0.0799951
ENSG00000281766		-1.17907	0.397177	0.00299123	0.0806589
ENSG00000101901	ALG13	-1.42102	0.479137	0.00301917	0.0811975
ENSG00000173262	SLC2A14	-0.885624	0.298626	0.00302035	0.0811975
ENSG00000164062	APEH	1.03034	0.34849	0.00311075	0.0833757
ENSG00000165732	DDX21	-1.03344	0.349498	0.00310709	0.0833757
ENSG00000229807	XIST	-1.96851	0.666126	0.00312508	0.0836336
ENSG00000065717	TLE2	1.95452	0.661583	0.00313372	0.0837387
ENSG00000182774	RPS17	0.524448	0.177592	0.00314592	0.0839385
ENSG00000170043	TRAPPC1	0.910266	0.308354	0.00315705	0.0841092
ENSG00000088832	FKBP1A	0.867418	0.293888	0.00316202	0.0841155
ENSG00000164002	EXO5	-1.12247	0.380447	0.00317353	0.0841696
ENSG00000008517	IL32	0.667419	0.226208	0.00317294	0.0841696
ENSG00000213658	LAT	0.798833	0.271188	0.00322243	0.085246
ENSG00000169288	MRPL1	-1.57053	0.533185	0.00322371	0.085246
ENSG00000137312	FLOT1	0.911998	0.309668	0.00322872	0.0852517
ENSG00000241553	ARPC4	0.712127	0.242324	0.00329553	0.0866226
ENSG00000256045	MTRNR2L10	-1.12398	0.382522	0.00329987	0.0866226
ENSG00000198585	NUDT16	2.05038	0.697813	0.00330014	0.0866226
ENSG00000109046	WSB1	-0.645052	0.219491	0.00329426	0.0866226
ENSG00000084207	GSTP1	1.07922	0.367704	0.00333533	0.0874171
ENSG00000146463	ZMYM4	1.36704	0.465886	0.00334335	0.0874983
ENSG00000166012	TAF1D	-1.07925	0.36796	0.0033562	0.0877054
ENSG00000205710	C17orf107	-2.53852	0.865877	0.00337078	0.087957
ENSG00000156273	BACH1	-1.3963	0.476393	0.00337883	0.0879715
ENSG00000086061	DNAJA1	-1.15947	0.395682	0.00338618	0.0879715
ENSG00000269952		-1.49406	0.509834	0.00338422	0.0879715
ENSG00000233966	UBE2SP1	-1.63374	0.557774	0.00340022	0.0882071
ENSG00000059804	SLC2A3	-0.638287	0.218028	0.00341648	0.0884997
ENSG00000196290	NIF3L1	1.71747	0.586972	0.00343366	0.0888152
ENSG00000227081		0.676178	0.231212	0.00345016	0.0889832
ENSG00000250982	GAPDHP35	1.03266	0.353081	0.00344779	0.0889832
ENSG00000197555	SIPA1L1	-1.31173	0.448809	0.00347021	0.0893324
ENSG00000164924	YWHAZ	-0.729071	0.249479	0.00347376	0.0893324
ENSG00000180096	SEPTIN1	0.783507	0.268417	0.00351169	0.0901773
ENSG00000166484	MAPK7	2.02623	0.694317	0.00351938	0.0902443
ENSG00000167862	MRPL58	1.59349	0.546141	0.00352584	0.0902651
ENSG00000234009	RPL5P34	-0.719238	0.246539	0.00353035	0.0902651
ENSG00000111640	GAPDH	0.623248	0.213745	0.00354715	0.0905645
ENSG00000134453	RBM17	-1.14484	0.392889	0.00356935	0.0910006
ENSG00000259792		1.7436	0.598593	0.00358167	0.0911839
ENSG00000116161	CACYBP	-1.31453	0.452202	0.00364963	0.092781
ENSG00000196839	ADA	0.83863	0.288626	0.00366552	0.0928071
ENSG00000198408	OGA	-0.855619	0.294449	0.00366273	0.0928071
ENSG00000125910	S1PR4	1.23094	0.423719	0.00367155	0.0928071
ENSG00000105939	ZC3HAV1	0.948078	0.32633	0.00366933	0.0928071
ENSG00000074370	ATP2A3	0.728508	0.25109	0.0037152	0.0936023
ENSG00000100425	BRD1	-1.29194	0.445401	0.00372408	0.0936023
ENSG00000108669	CYTH1	-1.07703	0.371291	0.00372249	0.0936023
ENSG00000182866	LCK	0.710477	0.244849	0.00371152	0.0936023
ENSG00000145494	NDUFS6	0.742383	0.256005	0.00373305	0.0936953
ENSG00000124535	WRNIP1	1.12244	0.387355	0.00375899	0.0942133
ENSG00000034677	RNF19A	-0.8725	0.301455	0.00380005	0.0951082
ENSG00000109929	SC5D	-1.16552	0.402879	0.00381601	0.0953735
ENSG00000168175	MAPK1IP1L	-0.850429	0.294083	0.00383045	0.0955999
ENSG00000269968		0.814204	0.281724	0.00385147	0.0959897
ENSG00000090554	FLT3LG	0.709512	0.245632	0.00387068	0.0961715
ENSG00000130726	TRIM28	-0.798255	0.276389	0.003875	0.0961715
ENSG00000197497	ZNF665	-0.849527	0.294062	0.00386551	0.0961715
ENSG00000146904	EPHA1	1.38156	0.478705	0.00390129	0.0965542
ENSG00000231584	FAHD2CP	1.84723	0.64002	0.00389904	0.0965542
ENSG00000136279	DBNL	0.837929	0.290398	0.00390851	0.0965653
ENSG00000091947	TMEM101	1.4497	0.502473	0.00391261	0.0965653
ENSG00000133574	GIMAP4	1.13549	0.393951	0.00394783	0.0972996
ENSG00000197858	GPAA1	1.25953	0.437123	0.00395895	0.0974384
ENSG00000187627	RGPD1	-1.64851	0.572322	0.00397172	0.0976176
ENSG00000128590	DNAJB9	-1.27295	0.442037	0.00398016	0.0976197
ENSG00000161904	LEMD2	1.0579	0.367388	0.00398279	0.0976197
ENSG00000114439	BBX	-1.21411	0.4221	0.00402289	0.0980615
ENSG00000171988	JMJD1C	-0.90444	0.314365	0.00401426	0.0980615
ENSG00000117602	RCAN3	-0.834778	0.290156	0.00401477	0.0980615
ENSG00000095787	WAC	-0.835647	0.290512	0.00402156	0.0980615
ENSG00000279624	NA	1.6667	0.580011	0.00405861	0.0987966
ENSG00000141552	ANAPC11	0.812974	0.283113	0.00408463	0.0991309
ENSG00000116752	BCAS2	-1.29808	0.452104	0.00408908	0.0991309
ENSG00000110876	SELPLG	0.756608	0.263457	0.00408076	0.0991309
ENSG00000109390	NDUFC1	0.941894	0.328304	0.00411808	0.0996979

## Sheet: Unique genes CD103+ status
Genes expressed only in one subcategory upon comparing the differentially expressed genes comparing lamina propria CD103+ and CD103- CD8+CD69+ T-cells in healthy controls and Crohn's disease patients separately.
Epithelium				Lamina propria
Healthy control		Crohn's disease		Healthy control		Crohn's disease
ENSG00000114113	RBP2	ENSG00000127528	KLF2	ENSG00000012660	ELOVL5	ENSG00000165355	FBXO33
ENSG00000110245	APOC3	ENSG00000170892	TSEN34	ENSG00000239291	RPS2P47	ENSG00000137501	SYTL2
ENSG00000264316	MTCO3P13	ENSG00000204348	DXO	ENSG00000197279	ZNF165	ENSG00000174946	GPR171
ENSG00000157326	DHRS4L1	ENSG00000277150	F8A3	ENSG00000006652	IFRD1	ENSG00000270641	TSIX
ENSG00000206286	VPS52	ENSG00000275302	CCL4L1	ENSG00000111537	IFNG	ENSG00000080345	LOC101929336
ENSG00000173200	PARP15	ENSG00000240972	MIF	ENSG00000184205	TSPYL2	ENSG00000080371	RAB21
ENSG00000249348	UGDH-AS1	ENSG00000169926	KLF13	ENSG00000204388	HSPA1B	ENSG00000146414	SHPRH
ENSG00000259112	NDUFC2-KCTD14	ENSG00000100726	TELO2	ENSG00000186352	ANKRD37	ENSG00000120727	PAIP2
ENSG00000139974	SLC38A6	ENSG00000142227	EMP3	ENSG00000134480	CCNH	ENSG00000278791	MIR6723
		ENSG00000144591	GMPPA	ENSG00000234975	FTH1P2	ENSG00000214087	ARL16
		ENSG00000079462	PAFAH1B3	ENSG00000258947	TUBB3	ENSG00000145721	LIX1
		ENSG00000129355	CDKN2D	ENSG00000235377	RPS2P34	ENSG00000117280	RAB29
		ENSG00000150625	GPM6A	ENSG00000054967	RELT	ENSG00000109670	FBXW7
		ENSG00000180035	ZNF48	ENSG00000171368	TPPP	ENSG00000213809	KLRC4-KLRK1
		ENSG00000151914	DST	ENSG00000008405	CRY1	ENSG00000169905	TOR1AIP2
		ENSG00000276778	LINC02227	ENSG00000007944	MYLIP	ENSG00000134324	LPIN1
		ENSG00000178952	TUFM	ENSG00000057757	PITHD1	ENSG00000223547	ZNF844
		ENSG00000136490	LIMD2	ENSG00000183864	TOB2	ENSG00000077380	DYNC1I2
		ENSG00000092841	MYL6	ENSG00000185883	ATP6V0C	ENSG00000010244	ZNF207
		ENSG00000139182	CLSTN3	ENSG00000108106	UBE2S	ENSG00000170248	PDCD6IP
		ENSG00000182199	SHMT2	ENSG00000102119	EMD	ENSG00000164327	RICTOR
		ENSG00000100075	SLC25A1	ENSG00000270757	HSPE1-MOB4	ENSG00000175066	GK5
		ENSG00000005100	DHX33	ENSG00000206588	RNU1-28P	ENSG00000009950	MLXIPL
		ENSG00000154832	CXXC1	ENSG00000186591	UBE2H	ENSG00000234545	FAM133B
		ENSG00000186517	ARHGAP30	ENSG00000132819	RBM38	ENSG00000079385	CEACAM1
		ENSG00000180448	ARHGAP45	ENSG00000104825	NFKBIB	ENSG00000124217	MOCS3
		ENSG00000183574	RNF5	ENSG00000146232	NFKBIE	ENSG00000184203	PPP1R2
		ENSG00000182108	DEXI	ENSG00000188163	FAM166A	ENSG00000204842	ATXN2
		ENSG00000206282	RGL2	ENSG00000206652	RNU1-1	ENSG00000084093	REST
		ENSG00000214078	CPNE1	ENSG00000143761	MIR3620	ENSG00000174574	AKIRIN1
		ENSG00000185187	SIGIRR	ENSG00000115232	ITGA4	ENSG00000140030	GPR65
		ENSG00000126107	HECTD3	ENSG00000127666	TICAM1	ENSG00000130348	QRSL1
		ENSG00000143321	HDGF	ENSG00000213750	RPS2P33	ENSG00000131981	LGALS3
		ENSG00000198055	GRK6	ENSG00000110400	NECTIN1	ENSG00000129480	DTD2
		ENSG00000204475	NCR3	ENSG00000106682	EIF4H	ENSG00000119707	RBM25
		ENSG00000241468	ATP5MF	ENSG00000166963	MAP1A	ENSG00000198799	LRIG2
		ENSG00000189283	FHIT	ENSG00000163961	RNF168	ENSG00000205084	TMEM231
		ENSG00000108528	SLC25A11			ENSG00000188738	FSIP2
		ENSG00000109062	SLC9A3R1			ENSG00000170310	STX8
		ENSG00000167397	VKORC1			ENSG00000104517	UBR5
		ENSG00000235173	HGH1			ENSG00000076641	PAG1
		ENSG00000109107	ALDOC			ENSG00000119004	CYP20A1
		ENSG00000104814	MAP4K1			ENSG00000058673	LOC441155
		ENSG00000160888	IER2			ENSG00000153113	LOC102723646
		ENSG00000122574	WIPF3			ENSG00000233723	LINC01122
		ENSG00000127838	PNKD			ENSG00000165929	TC2N
		ENSG00000164054	SHISA5			ENSG00000197535	MYO5A
		ENSG00000160796	NBEAL2			ENSG00000153187	HNRNPU
		ENSG00000130520	LSM4			ENSG00000172232	AZU1
		ENSG00000128228	SDF2L1			ENSG00000103035	PSMD7
		ENSG00000129353	SLC44A2			ENSG00000143033	MTF2
		ENSG00000211772	TRBC2			ENSG00000164031	DNAJB14
		ENSG00000182179	MIR5193			ENSG00000049618	ARID1B
		ENSG00000163463	KRTCAP2			ENSG00000177200	CHD9
		ENSG00000237214	RPS9P2			ENSG00000150477	LOC102724825
		ENSG00000116670	MAD2L2			ENSG00000156650	KAT6B
		ENSG00000104894	CD37			ENSG00000163605	PPP4R2
		ENSG00000130731	METTL26			ENSG00000115816	CEBPZ
		ENSG00000129925	PGAP6			ENSG00000100523	DDHD1
		ENSG00000160271	RALGDS			ENSG00000168807	SNTB2
		ENSG00000125520	SLC2A4RG			ENSG00000156232	WHAMM
		ENSG00000185164	LOC102723728			ENSG00000085832	EPS15
		ENSG00000105640	SNORA68			ENSG00000185477	GPRIN3
		ENSG00000177674	AGTRAP			ENSG00000147010	SH3KBP1
		ENSG00000175602	CCDC85B			ENSG00000153933	DGKE
		ENSG00000148362	PAXX			ENSG00000163933	RFT1
		ENSG00000198258	UBL5			ENSG00000160049	DFFA
		ENSG00000205220	PSMB10			ENSG00000167614	TTYH1
		ENSG00000159176	CSRP1			ENSG00000225190	LOC102724267
		ENSG00000171105	INSR			ENSG00000157796	WDR19
		ENSG00000131116	ZNF428			ENSG00000146223	LOC102723987
		ENSG00000078747	ITCH			ENSG00000114978	LOC102724287
		ENSG00000172005	MAL			ENSG00000129515	SNX6
		ENSG00000168384	HLA-DPA1			ENSG00000159873	CCDC117
		ENSG00000196497	IPO4			ENSG00000156127	BATF
		ENSG00000123329	ARHGAP9			ENSG00000204574	LOC102723826
		ENSG00000182054	IDH2			ENSG00000181896	ZNF101
		ENSG00000102981	PARD6A			ENSG00000167193	CRK
		ENSG00000149932	TMEM219			ENSG00000146731	CCT6A
		ENSG00000167106	FAM102A			ENSG00000149575	SCN2B
		ENSG00000129559	NEDD8			ENSG00000134046	MBD2
		ENSG00000218426	RPL27AP6			ENSG00000131626	PPFIA1
		ENSG00000233493	TMEM238			ENSG00000162909	CAPN2
		ENSG00000143995	MEIS1			ENSG00000112531	QKI
		ENSG00000083845	RPS5			ENSG00000189241	TSPYL1
		ENSG00000172936	MYD88			ENSG00000070367	EXOC5
		ENSG00000061273	HDAC7			ENSG00000179119	SPTY2D1
		ENSG00000147168	IL2RG			ENSG00000273608	SRCIN1
		ENSG00000188856	RPSAP47
		ENSG00000106477	CEP41
		ENSG00000116521	SCAMP3
		ENSG00000111669	TPI1
		ENSG00000164889	SLC4A2
		ENSG00000116478	HDAC1
		ENSG00000104853	CLPTM1
		ENSG00000131143	COX4I1
		ENSG00000138085	ATRAID
		ENSG00000177542	SLC25A22
		ENSG00000185803	SLC52A2
		ENSG00000126247	CAPNS1
		ENSG00000130165	ELOF1
		ENSG00000099624	ATP5F1D
		ENSG00000177731	FLII
		ENSG00000171603	CLSTN1
		ENSG00000197043	ANXA6
		ENSG00000142684	ZNF593
		ENSG00000183978	COA3
		ENSG00000008382	MPND
		ENSG00000177721	ANXA2R
		ENSG00000141084	RANBP10
		ENSG00000107829	FBXW4
		ENSG00000124181	PLCG1
		ENSG00000100056	TSSK2
		ENSG00000213442	RPL18AP3
		ENSG00000213939	RPS12P29
		ENSG00000172336	POP7
		ENSG00000274700	RPL41
		ENSG00000181690	PLAG1
		ENSG00000137403	HLA-F
		ENSG00000159840	ZYX
		ENSG00000131149	GSE1
		ENSG00000230592	RPSAP8
		ENSG00000135148	TRAFD1
		ENSG00000112658	SRF
		ENSG00000176087	SLC35A4
		ENSG00000104518	GSDMD
		ENSG00000129625	REEP5
		ENSG00000125356	NDUFA1
		ENSG00000213563	C8orf82
		ENSG00000234327	ZNF232-AS1
		ENSG00000185000	LOC101929012
		ENSG00000122786	CALD1
		ENSG00000157916	RER1
		ENSG00000206395	DDAH2
		ENSG00000133935	ERG28
		ENSG00000164442	CITED2
		ENSG00000117298	ECE1
		ENSG00000166441	SNORA3A
		ENSG00000139626	ITGB7
		ENSG00000242757	RPS18P3
		ENSG00000137441	FGFBP2
		ENSG00000054116	TRAPPC3
		ENSG00000143851	PTPN7
		ENSG00000230734	RPL10P3
		ENSG00000197457	STMN3
		ENSG00000105701	FKBP8
		ENSG00000171130	ATP6V0E2
		ENSG00000075234	TTC38
		ENSG00000130985	UBA1
		ENSG00000196329	GIMAP1-GIMAP5
		ENSG00000260266	PPIAP46
		ENSG00000135390	ATP5MC2
		ENSG00000171159	C9orf16
		ENSG00000129562	DAD1
		ENSG00000116871	MAP7D1
		ENSG00000122140	MRPS2
		ENSG00000130193	THEM6
		ENSG00000115268	LOC102725415
		ENSG00000236171	RPL12P26
		ENSG00000121281	ADCY7
		ENSG00000110711	AIP
		ENSG00000196976	LAGE3
		ENSG00000185627	PSMD13
		ENSG00000168894	RNF181
		ENSG00000149925	ALDOA
